# Supplementary material for: Viviparity stimulates diversification in an order of fish
Source: Nat Commun. 2016 Apr 12;7:11271. doi: 10.1038/ncomms11271 (PMC4832061; doi:10.1038/ncomms11271)
Supplement: Supplementary Dataset 1 — Sampled species, loci and accession numbers [file ncomms11271-s2.xlsx]

## Sheet: supplementary_data_1.csv
Accession	Tip label	Organism	Gene
GQ119680	Fun_Adinia_xen	Adinia xenica	CYTB
GQ119858	Fun_Adinia_xen	Adinia xenica	rag1
JN024713	Fun_Adinia_xen	Adinia xenica	COX1
KC826901	Fun_Adinia_xen	Adinia xenica	myh6
ACU80048	Poe_Alfaro_cul	Alfaro cultratus	16S-rRNA
EF017429	Poe_Alfaro_cul	Alfaro cultratus	rag1
EF017480	Poe_Alfaro_cul	Alfaro cultratus	12S-rRNA
EF017531	Poe_Alfaro_cul	Alfaro cultratus	CYTB
EF017580	Poe_Alfaro_cul	Alfaro cultratus	ND1
KJ696868	Poe_Alfaro_cul	Alfaro cultratus	enc1
KJ696977	Poe_Alfaro_cul	Alfaro cultratus	pomgnt2
KJ697087	Poe_Alfaro_cul	Alfaro cultratus	myh6
KJ697460	Poe_Alfaro_cul	Alfaro cultratus	snx33
KJ697570	Poe_Alfaro_cul	Alfaro cultratus	x-src
AF510839	Goo_Allodont_pol	Allodontichthys polylepis	CYTB
AY356555	Goo_Allodont_pol	Allodontichthys polylepis	COX1
AF510813	Goo_Alloopho_rob	Alloophorus robustus	CYTB
AY356561	Goo_Alloopho_rob	Alloophorus robustus	COX1
AF510795	Goo_Allotoca_cat	Allotoca catarinae	CYTB
AY356562	Goo_Allotoca_cat	Allotoca catarinae	COX1
AF510818	Goo_Ameca_spl	Ameca splendens	CYTB
AY356564	Goo_Ameca_spl	Ameca splendens	COX1
KJ696869	Goo_Ameca_spl	Ameca splendens	enc1
KJ696978	Goo_Ameca_spl	Ameca splendens	pomgnt2
KJ697088	Goo_Ameca_spl	Ameca splendens	myh6
KJ697267	Goo_Ameca_spl	Ameca splendens	rag1
KJ697461	Goo_Ameca_spl	Ameca splendens	snx33
KJ697571	Goo_Ameca_spl	Ameca splendens	x-src
AF449341	Ana_Anableps_ana	Anableps anableps	ND2
EF017405	Ana_Anableps_ana	Anableps anableps	rag1
EF017456	Ana_Anableps_ana	Anableps anableps	12S-rRNA
EF017508	Ana_Anableps_ana	Anableps anableps	CYTB
EF017558	Ana_Anableps_ana	Anableps anableps	ND1
KJ696870	Ana_Anableps_ana	Anableps anableps	enc1
KJ696979	Ana_Anableps_ana	Anableps anableps	pomgnt2
KJ697089	Ana_Anableps_ana	Anableps anableps	myh6
KJ697572	Ana_Anableps_ana	Anableps anableps	x-src
AF002551	Riv_Anableps_har	Anablepsoides hartii	16S-rRNA
AF002619	Riv_Anableps_har	Anablepsoides hartii	COX1
AF092326	Riv_Anableps_har	Anablepsoides hartii	12S-rRNA
AF092393	Riv_Anableps_har	Anablepsoides hartii	ND2
AY619607	Riv_Anableps_har	Anablepsoides hartii	CYTB
HQ405569	Riv_Anableps_har	Anablepsoides hartii	COX1
KC702145	Riv_Anableps_har	Anablepsoides hartii	snx33
KJ696966	Riv_Anableps_har	Anablepsoides hartii	enc1
KJ697076	Riv_Anableps_har	Anablepsoides hartii	pomgnt2
KJ697186	Riv_Anableps_har	Anablepsoides hartii	myh6
U02357	Riv_Anableps_har	Anablepsoides hartii	x-src
AF299273	Cyp_Aphanius_fas	Aphanius fasciatus	CYTB
AF449310	Cyp_Aphanius_fas	Aphanius fasciatus	ND2
AF449369	Cyp_Aphanius_fas	Aphanius fasciatus	12S-rRNA
AFU05965	Cyp_Aphanius_fas	Aphanius fasciatus	16S-rRNA
DQ923022	Cyp_Aphanius_fas	Aphanius fasciatus	ND1
AF002506	Riv_Aphyoleb_per	Aphyolebias peruensis	CYTB
AF002569	Riv_Aphyoleb_per	Aphyolebias peruensis	16S-rRNA
AF002638	Riv_Aphyoleb_per	Aphyolebias peruensis	COX1
AF092340	Riv_Aphyoleb_per	Aphyolebias peruensis	12S-rRNA
EF455718	Riv_Aphyoleb_per	Aphyolebias peruensis	rag1
AAU73245	Not_Aphyosem_aus	Aphyosemion australe	16S-rRNA
AF002367	Not_Aphyosem_aus	Aphyosemion australe	12S-rRNA
EF417015	Not_Aphyosem_aus	Aphyosemion australe	COX1
EU272816	Not_Aphyosem_aus	Aphyosemion australe	CYTB
KC701966	Not_Aphyosem_aus	Aphyosemion australe	enc1
KC702098	Not_Aphyosem_aus	Aphyosemion australe	snx33
KJ696787	Poe_Aplochei_nor	Aplocheilichthys normani	CYTB
KJ696873	Poe_Aplochei_nor	Aplocheilichthys normani	enc1
KJ696983	Poe_Aplochei_nor	Aplocheilichthys normani	pomgnt2
KJ697093	Poe_Aplochei_nor	Aplocheilichthys normani	myh6
KJ697200	Poe_Aplochei_nor	Aplocheilichthys normani	ND2
KJ697272	Poe_Aplochei_nor	Aplocheilichthys normani	rag1
KJ697466	Poe_Aplochei_nor	Aplocheilichthys normani	snx33
KJ697575	Poe_Aplochei_nor	Aplocheilichthys normani	x-src
AB373005	Apl_Aplochei_pan	Aplocheilus panchax	12S-rRNA
AB373005	Apl_Aplochei_pan	Aplocheilus panchax	ND2
AB373005	Apl_Aplochei_pan	Aplocheilus panchax	CYTB
AB373005	Apl_Aplochei_pan	Aplocheilus panchax	16S-rRNA
EF455705	Apl_Aplochei_pan	Aplocheilus panchax	rag1
KC701975	Apl_Aplochei_pan	Aplocheilus panchax	enc1
KC702108	Apl_Aplochei_pan	Aplocheilus panchax	snx33
AF000688	Not_Archiaph_gui	Archiaphyosemion guineense	12S-rRNA
AF000711	Not_Archiaph_gui	Archiaphyosemion guineense	CYTB
FJ872031	Not_Archiaph_gui	Archiaphyosemion guineense	16S-rRNA
FJ872058	Not_Archiaph_gui	Archiaphyosemion guineense	ND2
EF095671	Cic_Astronot_oce	Astronotus ocellatus	rag1
AP009127	Cic_Astronot_oce	Astronotus ocellatus	12S-rRNA
AP009127	Cic_Astronot_oce	Astronotus ocellatus	ND2
AP009127	Cic_Astronot_oce	Astronotus ocellatus	ND1
AP009127	Cic_Astronot_oce	Astronotus ocellatus	CYTB
AP009127	Cic_Astronot_oce	Astronotus ocellatus	COX1
AP009127	Cic_Astronot_oce	Astronotus ocellatus	COX1
AP009127	Cic_Astronot_oce	Astronotus ocellatus	16S-rRNA
KF556763	Cic_Astronot_oce	Astronotus sp. YFTC 21011	enc1
KF556834	Cic_Astronot_oce	Astronotus sp. YFTC 21011	pomgnt2
KF556911	Cic_Astronot_oce	Astronotus sp. YFTC 21011	myh6
KF557220	Cic_Astronot_oce	Astronotus sp. YFTC 21011	snx33
AF510779	Goo_Ataeniob_tow	Ataeniobius toweri	CYTB
JQ935854	Goo_Ataeniob_tow	Ataeniobius toweri	COX1
KJ696876	Goo_Ataeniob_tow	Ataeniobius toweri	enc1
KJ696986	Goo_Ataeniob_tow	Ataeniobius toweri	pomgnt2
KJ697096	Goo_Ataeniob_tow	Ataeniobius toweri	myh6
KJ697203	Goo_Ataeniob_tow	Ataeniobius toweri	ND2
KJ697275	Goo_Ataeniob_tow	Ataeniobius toweri	rag1
KJ697469	Goo_Ataeniob_tow	Ataeniobius toweri	snx33
KJ697577	Goo_Ataeniob_tow	Ataeniobius toweri	x-src
AY655492	Ath_Atherino_lac	Atherinomorus lacunosus	16S-rRNA
AY655522	Ath_Atherino_lac	Atherinomorus lacunosus	COX1
GU932753	Ath_Atherino_lac	Atherinomorus lacunosus	CYTB
JX188684	Ath_Atherino_lac	Atherinomorus lacunosus	pomgnt2
JX188847	Ath_Atherino_lac	Atherinomorus lacunosus	enc1
JX189538	Ath_Atherino_lac	Atherinomorus lacunosus	snx33
JX189786	Ath_Atherino_lac	Atherinomorus lacunosus	rag1
KC827019	Ath_Atherino_lac	Atherinomorus lacunosus	myh6
AF002502	Riv_Atlantir_san	Atlantirivulus santensis	CYTB
AF002565	Riv_Atlantir_san	Atlantirivulus santensis	16S-rRNA
AF002634	Riv_Atlantir_san	Atlantirivulus santensis	COX1
AF092313	Riv_Atlantir_san	Atlantirivulus santensis	12S-rRNA
EF455708	Riv_Atlantir_san	Atlantirivulus santensis	rag1
GU701919	Riv_Atlantir_san	Atlantirivulus santensis	COX1
KC702023	Riv_Atlantir_san	Atlantirivulus santensis	enc1
KC702152	Riv_Atlantir_san	Atlantirivulus santensis	snx33
AF002589	Riv_Austrofu_lim	Austrofundulus limnaeus	COX1
ALU73254	Riv_Austrofu_lim	Austrofundulus limnaeus	16S-rRNA
ALU73300	Riv_Austrofu_lim	Austrofundulus limnaeus	CYTB
AY850644	Riv_Austrofu_lim	Austrofundulus limnaeus	ND1
AY850647	Riv_Austrofu_lim	Austrofundulus limnaeus	ND2
AY850667	Riv_Austrofu_lim	Austrofundulus limnaeus	12S-rRNA
KC701978	Riv_Austrofu_lim	Austrofundulus limnaeus	enc1
KC702112	Riv_Austrofu_lim	Austrofundulus limnaeus	snx33
AF244413	Riv_Austrole_adl	Austrolebias adloffi	12S-rRNA
KC701981	Riv_Austrole_adl	Austrolebias adloffi	enc1
KC702114	Riv_Austrole_adl	Austrolebias adloffi	snx33
AF244443	Riv_Austrole_adl	Austrolebias adloffi-1	16S-rRNA
AF245009	Riv_Austrole_adl	Austrolebias adloffi-1	CYTB
EF017416	Poe_Beloneso_bel	Belonesox belizanus	rag1
EF017467	Poe_Beloneso_bel	Belonesox belizanus	12S-rRNA
EF017519	Poe_Beloneso_bel	Belonesox belizanus	CYTB
HM443919	Poe_Beloneso_bel	Belonesox belizanus	ND2
JQ612957	Poe_Beloneso_bel	Belonesox belizanus	16S-rRNA
JQ840428	Poe_Beloneso_bel	Belonesox belizanus	COX1
KJ696877	Poe_Beloneso_bel	Belonesox belizanus	enc1
KJ696987	Poe_Beloneso_bel	Belonesox belizanus	pomgnt2
KJ697097	Poe_Beloneso_bel	Belonesox belizanus	myh6
KJ697470	Poe_Beloneso_bel	Belonesox belizanus	snx33
KJ697578	Poe_Beloneso_bel	Belonesox belizanus	x-src
EF017419	Poe_Brachyrh_rha	Brachyrhaphis rhabdophora	rag1
KJ696878	Poe_Brachyrh_rha	Brachyrhaphis rhabdophora	enc1
KJ696988	Poe_Brachyrh_rha	Brachyrhaphis rhabdophora	pomgnt2
KJ697098	Poe_Brachyrh_rha	Brachyrhaphis rhabdophora	myh6
KJ697471	Poe_Brachyrh_rha	Brachyrhaphis rhabdophora	snx33
KJ697579	Poe_Brachyrh_rha	Brachyrhaphis rhabdophora	x-src
AF000696	Not_Callopan_occ	Callopanchax occidentalis	CYTB
AF092293	Not_Callopan_occ	Callopanchax occidentalis	12S-rRNA
FJ872034	Not_Callopan_occ	Callopanchax occidentalis	16S-rRNA
KC702027	Not_Callopan_occ	Callopanchax occidentalis huwaldi	enc1
AF002465	Riv_Campello_dor	Campellolebias dorsimaculatus	CYTB
AF002516	Riv_Campello_dor	Campellolebias dorsimaculatus	16S-rRNA
AF002584	Riv_Campello_dor	Campellolebias dorsimaculatus	COX1
AF092295	Riv_Campello_dor	Campellolebias dorsimaculatus	12S-rRNA
EF017430	Poe_Carlhubb_stu	Carlhubbsia stuarti	rag1
EF017481	Poe_Carlhubb_stu	Carlhubbsia stuarti	12S-rRNA
EF017532	Poe_Carlhubb_stu	Carlhubbsia stuarti	CYTB
EF017581	Poe_Carlhubb_stu	Carlhubbsia stuarti	ND2
EF017581	Poe_Carlhubb_stu	Carlhubbsia stuarti	ND1
KJ696879	Poe_Carlhubb_stu	Carlhubbsia stuarti	enc1
KJ696989	Poe_Carlhubb_stu	Carlhubbsia stuarti	pomgnt2
KJ697099	Poe_Carlhubb_stu	Carlhubbsia stuarti	myh6
KJ697472	Poe_Carlhubb_stu	Carlhubbsia stuarti	snx33
KJ697580	Poe_Carlhubb_stu	Carlhubbsia stuarti	x-src
KJ696880	Goo_Chapalic_enc	Chapalichthys pardalis	enc1
KJ696990	Goo_Chapalic_enc	Chapalichthys pardalis	pomgnt2
KJ697100	Goo_Chapalic_enc	Chapalichthys pardalis	myh6
KJ697204	Goo_Chapalic_enc	Chapalichthys pardalis	ND2
KJ697276	Goo_Chapalic_enc	Chapalichthys pardalis	rag1
KJ697473	Goo_Chapalic_enc	Chapalichthys pardalis	snx33
KJ697581	Goo_Chapalic_enc	Chapalichthys pardalis	x-src
AF510822	Goo_Characod_aud	Characodon audax	CYTB
AY356568	Goo_Characod_aud	Characodon audax	COX1
AB188690	Bel_Cheilopo_pi	Cheilopogon pinnatibarbatus	12S-rRNA
AB444860	Bel_Cheilopo_pi	Cheilopogon pinnatibarbatus	16S-rRNA
GU440273	Bel_Cheilopo_pi	Cheilopogon pinnatibarbatus	COX1
HQ325618	Bel_Cheilopo_pi	Cheilopogon pinnatibarbatus	CYTB
JX189544	Bel_Cheilopo_pi	Cheilopogon pinnatibarbatus	snx33
JX189637	Bel_Cheilopo_pi	Cheilopogon pinnatibarbatus	myh6
JX189792	Bel_Cheilopo_pi	Cheilopogon pinnatibarbatus	rag1
EF017427	Poe_Cnestero_dec	Cnesterodon decemmaculatus	rag1
EF017478	Poe_Cnestero_dec	Cnesterodon decemmaculatus	12S-rRNA
EF017529	Poe_Cnestero_dec	Cnesterodon decemmaculatus	CYTB
EF017579	Poe_Cnestero_dec	Cnesterodon decemmaculatus	ND2
EF017579	Poe_Cnestero_dec	Cnesterodon decemmaculatus	ND1
GU179152	Poe_Cnestero_dec	Cnesterodon decemmaculatus	x-src
GU179168	Poe_Cnestero_dec	Cnesterodon decemmaculatus	enc1
GU179197	Poe_Cnestero_dec	Cnesterodon decemmaculatus	pomgnt2
GU179214	Poe_Cnestero_dec	Cnesterodon decemmaculatus	snx33
GU179243	Poe_Cnestero_dec	Cnesterodon decemmaculatus	myh6
JX111721	Poe_Cnestero_dec	Cnesterodon decemmaculatus	COX1
KJ696882	Goo_Crenicht_nev	Crenichthys nevadae	enc1
KJ696992	Goo_Crenicht_nev	Crenichthys nevadae	pomgnt2
KJ697102	Goo_Crenicht_nev	Crenichthys nevadae	myh6
KJ697278	Goo_Crenicht_nev	Crenichthys nevadae	rag1
KJ697583	Goo_Crenicht_nev	Crenichthys nevadae	x-src
AY902051	Cyp_Cualac_tes	Cualac tessellatus	CYTB
AY902109	Cyp_Cualac_tes	Cualac tessellatus	ND2
CTU05968	Cyp_Cualac_tes	Cualac tessellatus	16S-rRNA
JQ935856	Cyp_Cualac_tes	Cualac tessellatus	COX1
KJ696795	Cyp_Cubanich_cub	Cubanichthys cubensis	CYTB
KJ696883	Cyp_Cubanich_cub	Cubanichthys cubensis	enc1
KJ696993	Cyp_Cubanich_cub	Cubanichthys cubensis	pomgnt2
KJ697103	Cyp_Cubanich_cub	Cubanichthys cubensis	myh6
KJ697206	Cyp_Cubanich_cub	Cubanichthys cubensis	ND2
KJ697476	Cyp_Cubanich_cub	Cubanichthys cubensis	snx33
KJ697584	Cyp_Cubanich_cub	Cubanichthys cubensis	x-src
AF002499	Riv_Cynodoni_ten	Cynodonichthys tenuis	CYTB
AF002626	Riv_Cynodoni_ten	Cynodonichthys tenuis	COX1
AF092319	Riv_Cynodoni_ten	Cynodonichthys tenuis	12S-rRNA
EU751964	Riv_Cynodoni_ten	Cynodonichthys tenuis	COX1
KC702024	Riv_Cynodoni_ten	Cynodonichthys tenuis	enc1
KC702154	Riv_Cynodoni_ten	Cynodonichthys tenuis	snx33
RTU73256	Riv_Cynodoni_ten	Cynodonichthys tenuis	16S-rRNA
AF092296	Riv_Cynopoec_mel	Cynopoecilus melanotaenia	12S-rRNA
AF245465	Riv_Cynopoec_mel	Cynopoecilus melanotaenia	CYTB
AF449344	Cyp_Cyprinod_var	Cyprinodon variegatus	ND2
AF449406	Cyp_Cyprinod_var	Cyprinodon variegatus	12S-rRNA
AY902062	Cyp_Cyprinod_var	Cyprinodon variegatus	CYTB
CVU05969	Cyp_Cyprinod_var	Cyprinodon variegatus	16S-rRNA
FN545583	Cyp_Cyprinod_var	Cyprinodon variegatus	COX1
KF141215	Cyp_Cyprinod_var	Cyprinodon variegatus	rag1
KF141450	Cyp_Cyprinod_var	Cyprinodon variegatus	snx33
KJ696885	Cyp_Cyprinod_var	Cyprinodon variegatus	enc1
KJ696995	Cyp_Cyprinod_var	Cyprinodon variegatus	pomgnt2
KJ697105	Cyp_Cyprinod_var	Cyprinodon variegatus	myh6
KJ697585	Cyp_Cyprinod_var	Cyprinodon variegatus	x-src
AY356573	Goo_Empetric_lat	Empetrichthys latos	COX1
ELU09108	Goo_Empetric_lat	Empetrichthys latos	CYTB
KJ696886	Not_Epiplaty_ann	Epiplatys annulatus	enc1
KJ696996	Not_Epiplaty_ann	Epiplatys annulatus	pomgnt2
KJ697106	Not_Epiplaty_ann	Epiplatys annulatus	myh6
KJ697279	Not_Epiplaty_ann	Epiplatys annulatus	rag1
AF002402	Not_Fenerbah_for	Fenerbahce formosus	12S-rRNA
AF002404	Not_Fenerbah_for	Fenerbahce formosus	16S-rRNA
JF307807	Not_Fenerbah_for	Fenerbahce formosus	CYTB
KJ696867	Not_Fenerbah_for	Fenerbahce formosus	enc1
KJ696976	Not_Fenerbah_for	Fenerbahce formosus	pomgnt2
KJ697086	Not_Fenerbah_for	Fenerbahce formosus	myh6
KJ697266	Not_Fenerbah_for	Fenerbahce formosus	rag1
KJ697459	Not_Fenerbah_for	Fenerbahce formosus	snx33
KJ697569	Not_Fenerbah_for	Fenerbahce formosus	x-src
AF449345	Cyp_Floridic_car	Floridichthys carpio	ND2
AF449407	Cyp_Floridic_car	Floridichthys carpio	12S-rRNA
FCU05970	Cyp_Floridic_car	Floridichthys carpio	16S-rRNA
FCU06189	Cyp_Floridic_car	Floridichthys carpio	CYTB
JQ842470	Cyp_Floridic_car	Floridichthys carpio	COX1
KJ696887	Cyp_Floridic_car	Floridichthys carpio	enc1
KJ696997	Cyp_Floridic_car	Floridichthys carpio	pomgnt2
KJ697107	Cyp_Floridic_car	Floridichthys carpio	myh6
KJ697586	Cyp_Floridic_car	Floridichthys carpio	x-src
KJ696800	Poe_Fluviphy_sim	Fluviphylax simplex	CYTB
KJ696888	Poe_Fluviphy_sim	Fluviphylax simplex	enc1
KJ696998	Poe_Fluviphy_sim	Fluviphylax simplex	pomgnt2
KJ697108	Poe_Fluviphy_sim	Fluviphylax simplex	myh6
KJ697210	Poe_Fluviphy_sim	Fluviphylax simplex	ND2
KJ697280	Poe_Fluviphy_sim	Fluviphylax simplex	rag1
KJ697481	Poe_Fluviphy_sim	Fluviphylax simplex	snx33
KJ697587	Poe_Fluviphy_sim	Fluviphylax simplex	x-src
AF002403	Not_Foerschi_fla	Foerschichthys flavipinnis	12S-rRNA
AF002407	Not_Foerschi_fla	Foerschichthys flavipinnis	16S-rRNA
AF002409	Not_Foerschi_fla	Foerschichthys flavipinnis	CYTB
AF002297	Not_Fundulop_gar	Fundulopanchax gardneri	CYTB
AF002344	Not_Fundulop_gar	Fundulopanchax gardneri	16S-rRNA
AF092289	Not_Fundulop_gar	Fundulopanchax gardneri	12S-rRNA
JN021666	Not_Fundulop_gar	Fundulopanchax gardneri	COX1
KJ696889	Not_Fundulop_gar	Fundulopanchax gardneri	enc1
KJ696999	Not_Fundulop_gar	Fundulopanchax gardneri	pomgnt2
KJ697109	Not_Fundulop_gar	Fundulopanchax gardneri	myh6
KJ697211	Not_Fundulop_gar	Fundulopanchax gardneri	ND2
KJ697281	Not_Fundulop_gar	Fundulopanchax gardneri	rag1
KJ697482	Not_Fundulop_gar	Fundulopanchax gardneri	snx33
KJ697588	Not_Fundulop_gar	Fundulopanchax gardneri	x-src
EF032926	Fun_Fundulus_het	Fundulus heteroclitus	myh6
EF032978	Fun_Fundulus_het	Fundulus heteroclitus	enc1
EF032991	Fun_Fundulus_het	Fundulus heteroclitus	pomgnt2
EF033004	Fun_Fundulus_het	Fundulus heteroclitus	snx33
FJ445399	Fun_Fundulus_het	Fundulus heteroclitus	COX1
FJ445400	Fun_Fundulus_het	Fundulus heteroclitus	12S-rRNA
FJ445400	Fun_Fundulus_het	Fundulus heteroclitus	CYTB
FJ445400	Fun_Fundulus_het	Fundulus heteroclitus	16S-rRNA
GQ119890	Fun_Fundulus_het	Fundulus heteroclitus	rag1
JF895714	Fun_Fundulus_het	Fundulus heteroclitus	ND2
U02351	Fun_Fundulus_het	Fundulus heteroclitus	x-src
AP004422	Poe_Gambusia_aff	Gambusia affinis	12S-rRNA
AP004422	Poe_Gambusia_aff	Gambusia affinis	ND2
AP004422	Poe_Gambusia_aff	Gambusia affinis	CYTB
AP004422	Poe_Gambusia_aff	Gambusia affinis	COX1
AP004422	Poe_Gambusia_aff	Gambusia affinis	16S-rRNA
EF017411	Poe_Gambusia_aff	Gambusia affinis	rag1
EF017564	Poe_Gambusia_aff	Gambusia affinis	ND1
EU001907	Poe_Gambusia_aff	Gambusia affinis	myh6
JX188691	Poe_Gambusia_aff	Gambusia affinis	pomgnt2
JX188858	Poe_Gambusia_aff	Gambusia affinis	enc1
JX189550	Poe_Gambusia_aff	Gambusia affinis	snx33
KJ696894	Goo_Girardin_viv	Girardinichthys viviparus	enc1
KJ697004	Goo_Girardin_viv	Girardinichthys viviparus	pomgnt2
KJ697114	Goo_Girardin_viv	Girardinichthys viviparus	myh6
KJ697286	Goo_Girardin_viv	Girardinichthys viviparus	rag1
KJ697593	Goo_Girardin_viv	Girardinichthys viviparus	x-src
EF017441	Poe_Girardin_met	Girardinus metallicus	rag1
EF017493	Poe_Girardin_met	Girardinus metallicus	12S-rRNA
EF017544	Poe_Girardin_met	Girardinus metallicus	CYTB
EF017593	Poe_Girardin_met	Girardinus metallicus	ND2
FN545595	Poe_Girardin_met	Girardinus metallicus	COX1
GMU80052	Poe_Girardin_met	Girardinus metallicus	16S-rRNA
KJ696895	Poe_Girardin_met	Girardinus metallicus	enc1
KJ697005	Poe_Girardin_met	Girardinus metallicus	pomgnt2
KJ697115	Poe_Girardin_met	Girardinus metallicus	myh6
KJ697488	Poe_Girardin_met	Girardinus metallicus	snx33
KJ697594	Poe_Girardin_met	Girardinus metallicus	x-src
AF002472	Riv_Gnathole_zon	Gnatholebias zonatus	CYTB
AF002524	Riv_Gnathole_zon	Gnatholebias zonatus	16S-rRNA
AF002591	Riv_Gnathole_zon	Gnatholebias zonatus	COX1
AF092352	Riv_Gnathole_zon	Gnatholebias zonatus	12S-rRNA
EF455711	Riv_Gnathole_zon	Gnatholebias zonatus	rag1
KC702008	Riv_Gnathole_zon	Gnatholebias zonatus	enc1
KJ696896	Goo_Goodea_gra	Goodea gracilis	enc1
KJ697006	Goo_Goodea_gra	Goodea gracilis	pomgnt2
KJ697116	Goo_Goodea_gra	Goodea gracilis	myh6
KJ697287	Goo_Goodea_gra	Goodea gracilis	rag1
KJ697595	Goo_Goodea_gra	Goodea gracilis	x-src
AF412125	Poe_Heterand_for	Heterandria formosa	CYTB
EF017422	Poe_Heterand_for	Heterandria formosa	rag1
EF017473	Poe_Heterand_for	Heterandria formosa	12S-rRNA
EF017575	Poe_Heterand_for	Heterandria formosa	ND1
HQ557453	Poe_Heterand_for	Heterandria formosa	COX1
JQ612956	Poe_Heterand_for	Heterandria formosa	16S-rRNA
KJ696897	Poe_Heterand_for	Heterandria formosa	enc1
KJ697007	Poe_Heterand_for	Heterandria formosa	pomgnt2
KJ697117	Poe_Heterand_for	Heterandria formosa	myh6
KJ697490	Poe_Heterand_for	Heterandria formosa	snx33
KJ697596	Poe_Heterand_for	Heterandria formosa	x-src
EF017414	Poe_Heteroph_mil	Heterophallus milleri	rag1
EF017465	Poe_Heteroph_mil	Heterophallus milleri	12S-rRNA
EF017517	Poe_Heteroph_mil	Heterophallus milleri	CYTB
EF017567	Poe_Heteroph_mil	Heterophallus milleri	ND1
AF510841	Goo_Hubbsina_tur	Hubbsina turneri	CYTB
AY356578	Goo_Hubbsina_tur	Hubbsina turneri	COX1
AF002580	Riv_Hypsoleb_ant	Hypsolebias antenori	COX1
CAU73252	Riv_Hypsoleb_ant	Hypsolebias antenori	16S-rRNA
CAU73276	Riv_Hypsoleb_ant	Hypsolebias antenori	12S-rRNA
KF311234	Riv_Hypsoleb_ant	Hypsolebias antenori	CYTB
AF510831	Goo_Ilyodon_fur	Ilyodon furcidens	CYTB
AY356579	Goo_Ilyodon_fur	Ilyodon furcidens	COX1
KJ696898	Goo_Ilyodon_fur	Ilyodon furcidens	enc1
KJ697008	Goo_Ilyodon_fur	Ilyodon furcidens	pomgnt2
KJ697118	Goo_Ilyodon_fur	Ilyodon furcidens	myh6
KJ697288	Goo_Ilyodon_fur	Ilyodon furcidens	rag1
KJ697597	Goo_Ilyodon_fur	Ilyodon furcidens	x-src
EF017406	Ana_Jenynsia_lin	Jenynsia lineata	rag1
EF017457	Ana_Jenynsia_lin	Jenynsia lineata	12S-rRNA
EF017509	Ana_Jenynsia_lin	Jenynsia lineata	CYTB
EF017559	Ana_Jenynsia_lin	Jenynsia lineata	ND2
EF017559	Ana_Jenynsia_lin	Jenynsia lineata	ND1
KJ696899	Ana_Jenynsia_lin	Jenynsia lineata	enc1
KJ697009	Ana_Jenynsia_lin	Jenynsia lineata	pomgnt2
KJ697119	Ana_Jenynsia_lin	Jenynsia lineata	myh6
KJ697598	Ana_Jenynsia_lin	Jenynsia lineata	x-src
AP006778	Cyp_Jordanel_flo	Jordanella floridae	12S-rRNA
AP006778	Cyp_Jordanel_flo	Jordanella floridae	ND2
AP006778	Cyp_Jordanel_flo	Jordanella floridae	COX1
AP006778	Cyp_Jordanel_flo	Jordanella floridae	16S-rRNA
KF141266	Cyp_Jordanel_flo	Jordanella floridae	rag1
KF141498	Cyp_Jordanel_flo	Jordanella floridae	snx33
KJ696901	Cyp_Jordanel_flo	Jordanella floridae	enc1
KJ697011	Cyp_Jordanel_flo	Jordanella floridae	pomgnt2
KJ697121	Cyp_Jordanel_flo	Jordanella floridae	myh6
KJ697600	Cyp_Jordanel_flo	Jordanella floridae	x-src
NC_011387	Cyp_Jordanel_flo	Jordanella floridae	CYTB
AF002598	Riv_Kryptole_mar	Kryptolebias marmoratus	COX1
AF283503	Riv_Kryptole_mar	Kryptolebias marmoratus	12S-rRNA
AF283503	Riv_Kryptole_mar	Kryptolebias marmoratus	COX1
AF283503	Riv_Kryptole_mar	Kryptolebias marmoratus	16S-rRNA
AY946275	Riv_Kryptole_mar	Kryptolebias marmoratus	ND2
NC_003290	Riv_Kryptole_mar	Kryptolebias marmoratus	CYTB
AF283503	Riv_Kryptole_mar	Kryptolebias marmoratus	ND1
AF002483	Riv_Laimosem_gea	Laimosemion geayi	CYTB
AF002537	Riv_Laimosem_gea	Laimosemion geayi	16S-rRNA
AF002604	Riv_Laimosem_gea	Laimosemion geayi	COX1
AY946274	Riv_Laimosem_gea	Laimosemion geayi	ND2
AY946279	Riv_Laimosem_gea	Laimosemion geayi	12S-rRNA
AF002463	Riv_Leptoleb_min	Leptolebias minimus	CYTB
AF002514	Riv_Leptoleb_min	Leptolebias minimus	16S-rRNA
AF002583	Riv_Leptoleb_min	Leptolebias minimus	COX1
AF092297	Riv_Leptoleb_min	Leptolebias minimus	12S-rRNA
KC701998	Riv_Leptoleb_min	Leptolebias minimus	enc1
KC702130	Riv_Leptoleb_min	Leptolebias minimus	snx33
EF017431	Poe_Limia_dom	Limia dominicensis	rag1
EF017482	Poe_Limia_dom	Limia dominicensis	12S-rRNA
EF017533	Poe_Limia_dom	Limia dominicensis	CYTB
EF017582	Poe_Limia_dom	Limia dominicensis	ND2
EF017582	Poe_Limia_dom	Limia dominicensis	ND1
GU179154	Poe_Limia_dom	Limia dominicensis	x-src
GU179170	Poe_Limia_dom	Limia dominicensis	enc1
GU179199	Poe_Limia_dom	Limia dominicensis	pomgnt2
GU179216	Poe_Limia_dom	Limia dominicensis	snx33
GU179245	Poe_Limia_dom	Limia dominicensis	myh6
AF092353	Riv_Llanoleb_ste	Llanolebias stellifer	12S-rRNA
EF455713	Riv_Llanoleb_ste	Llanolebias stellifer	rag1
KC702004	Riv_Llanoleb_ste	Llanolebias stellifer	enc1
KC702139	Riv_Llanoleb_ste	Llanolebias stellifer	snx33
GQ119768	Fun_Lucania_goo	Lucania goodei	CYTB
HQ557449	Fun_Lucania_goo	Lucania goodei	COX1
JX188690	Fun_Lucania_goo	Lucania goodei	pomgnt2
JX189549	Fun_Lucania_goo	Lucania goodei	snx33
KJ696915	Fun_Lucania_goo	Lucania goodei	enc1
KJ697135	Fun_Lucania_goo	Lucania goodei	myh6
KJ697304	Fun_Lucania_goo	Lucania goodei	rag1
KJ697614	Fun_Lucania_goo	Lucania goodei	x-src
AF002466	Riv_Marateco_lac	Maratecoara lacortei	CYTB
AF002517	Riv_Marateco_lac	Maratecoara lacortei	16S-rRNA
AF002585	Riv_Marateco_lac	Maratecoara lacortei	COX1
AF092343	Riv_Marateco_lac	Maratecoara lacortei	12S-rRNA
AY902052	Cyp_Megupsil_apo	Megupsilon aporus	CYTB
AY902110	Cyp_Megupsil_apo	Megupsilon aporus	ND2
MAU05978	Cyp_Megupsil_apo	Megupsilon aporus	16S-rRNA
AF002454	Riv_Melanori_pun	Melanorivulus punctatus	12S-rRNA
AF002504	Riv_Melanori_pun	Melanorivulus punctatus	CYTB
AF002567	Riv_Melanori_pun	Melanorivulus punctatus	16S-rRNA
AF002636	Riv_Melanori_pun	Melanorivulus punctatus	COX1
AF092389	Riv_Melanori_pun	Melanorivulus punctatus	ND2
KC702021	Riv_Melanori_pun	Melanorivulus punctatus	enc1
KC702150	Riv_Melanori_pun	Melanorivulus punctatus	snx33
AF002473	Riv_Micromoe_xip	Micromoema xiphophorus	CYTB
AF002525	Riv_Micromoe_xip	Micromoema xiphophorus	16S-rRNA
AF002592	Riv_Micromoe_xip	Micromoema xiphophorus	COX1
AF092351	Riv_Micromoe_xip	Micromoema xiphophorus	12S-rRNA
EF455720	Riv_Micromoe_xip	Micromoema xiphophorus	rag1
EF017435	Poe_Micropoe_pic	Micropoecilia picta	rag1
EF017486	Poe_Micropoe_pic	Micropoecilia picta	12S-rRNA
EF017586	Poe_Micropoe_pic	Micropoecilia picta	ND2
EF017586	Poe_Micropoe_pic	Micropoecilia picta	ND1
GU179161	Poe_Micropoe_pic	Micropoecilia picta	x-src
GU179177	Poe_Micropoe_pic	Micropoecilia picta	enc1
GU179191	Poe_Micropoe_pic	Micropoecilia picta	CYTB
GU179206	Poe_Micropoe_pic	Micropoecilia picta	pomgnt2
GU179223	Poe_Micropoe_pic	Micropoecilia picta	snx33
GU179251	Poe_Micropoe_pic	Micropoecilia picta	myh6
AF002457	Riv_Moema_pir	Moema piriana	12S-rRNA
AF002507	Riv_Moema_pir	Moema piriana	CYTB
AF002570	Riv_Moema_pir	Moema piriana	16S-rRNA
AF002639	Riv_Moema_pir	Moema piriana	COX1
AF002511	Riv_Nematole_whi	Nematolebias whitei	16S-rRNA
AF002577	Riv_Nematole_whi	Nematolebias whitei	COX1
AF092298	Riv_Nematole_whi	Nematolebias whitei	12S-rRNA
CWU41784	Riv_Nematole_whi	Nematolebias whitei	CYTB
KC701991	Riv_Nematole_whi	Nematolebias whitei	enc1
U02348	Riv_Nematole_whi	Nematolebias whitei	x-src
AF002510	Riv_Neofundu_par	Neofundulus paraguayensis	CYTB
AF002573	Riv_Neofundu_par	Neofundulus paraguayensis	16S-rRNA
AF002643	Riv_Neofundu_par	Neofundulus paraguayensis	COX1
AF092338	Riv_Neofundu_par	Neofundulus paraguayensis	12S-rRNA
EF455722	Riv_Neofundu_par	Neofundulus paraguayensis	rag1
KC702000	Riv_Neofundu_par	Neofundulus paraguayensis	enc1
EF017423	Poe_Neoheter_tri	Neoheterandria tridentiger	rag1
EF017474	Poe_Neoheter_tri	Neoheterandria tridentiger	12S-rRNA
EF017526	Poe_Neoheter_tri	Neoheterandria tridentiger	CYTB
EF017576	Poe_Neoheter_tri	Neoheterandria tridentiger	ND2
EF017576	Poe_Neoheter_tri	Neoheterandria tridentiger	ND1
KJ696920	Poe_Neoheter_tri	Neoheterandria tridentiger	enc1
KJ697030	Poe_Neoheter_tri	Neoheterandria tridentiger	pomgnt2
KJ697140	Poe_Neoheter_tri	Neoheterandria tridentiger	myh6
KJ697513	Poe_Neoheter_tri	Neoheterandria tridentiger	snx33
KJ697619	Poe_Neoheter_tri	Neoheterandria tridentiger	x-src
AF000691	Not_Nimbapan_vir	Nimbapanchax viridis	12S-rRNA
AF000715	Not_Nimbapan_vir	Nimbapanchax viridis	CYTB
FJ872027	Not_Nimbapan_vir	Nimbapanchax viridis	16S-rRNA
FJ872055	Not_Nimbapan_vir	Nimbapanchax viridis	ND2
AF002349	Not_Nothobra_kir	Nothobranchius kirki	12S-rRNA
JF444882	Not_Nothobra_kir	Nothobranchius kirki	pomgnt2
JF444896	Not_Nothobra_kir	Nothobranchius kirki	myh6
JF444908	Not_Nothobra_kir	Nothobranchius kirki	snx33
JQ310171	Not_Nothobra_kir	Nothobranchius kirki	COX1
NKU73250	Not_Nothobra_kir	Nothobranchius kirki	16S-rRNA
NKU73297	Not_Nothobra_kir	Nothobranchius kirki	CYTB
AF449346	Cyp_Orestias_aga	Orestias agassizii	ND2
AF449408	Cyp_Orestias_aga	Orestias agassizii	12S-rRNA
JX092172	Cyp_Orestias_aga	Orestias agassizii	CYTB
KJ696921	Cyp_Orestias_aga	Orestias agassizii	enc1
KJ697031	Cyp_Orestias_aga	Orestias agassizii	pomgnt2
KJ697141	Cyp_Orestias_aga	Orestias agassizii	myh6
KJ697620	Cyp_Orestias_aga	Orestias agassizii	x-src
OAU05966	Cyp_Orestias_aga	Orestias agassizii	16S-rRNA
EF032927	Bel_Oryzias_la	Oryzias latipes	myh6
EF033005	Bel_Oryzias_la	Oryzias latipes	snx33
EF095641	Bel_Oryzias_la	Oryzias latipes	rag1
NC_004387	Bel_Oryzias_la	Oryzias latipes	12S-rRNA
NC_004387	Bel_Oryzias_la	Oryzias latipes	ND2
NC_004387	Bel_Oryzias_la	Oryzias latipes	ND1
NC_004387	Bel_Oryzias_la	Oryzias latipes	CYTB
NC_004387	Bel_Oryzias_la	Oryzias latipes	COX1
NC_004387	Bel_Oryzias_la	Oryzias latipes	16S-rRNA
AF449340	Ana_Oxyzygon_dov	Oxyzygonectes dovii	ND2
AY356581	Ana_Oxyzygon_dov	Oxyzygonectes dovii	COX1
EF017407	Ana_Oxyzygon_dov	Oxyzygonectes dovii	rag1
EF017458	Ana_Oxyzygon_dov	Oxyzygonectes dovii	12S-rRNA
EF017510	Ana_Oxyzygon_dov	Oxyzygonectes dovii	CYTB
EF017560	Ana_Oxyzygon_dov	Oxyzygonectes dovii	ND1
KJ696922	Ana_Oxyzygon_dov	Oxyzygonectes dovii	enc1
KJ697032	Ana_Oxyzygon_dov	Oxyzygonectes dovii	pomgnt2
KJ697142	Ana_Oxyzygon_dov	Oxyzygonectes dovii	myh6
KJ697621	Ana_Oxyzygon_dov	Oxyzygonectes dovii	x-src
DQ532927	Apl_Pachypan_pla	Pachypanchax playfairii	16S-rRNA
JX190385	Apl_Pachypan_pla	Pachypanchax playfairii	pomgnt2
JX190914	Apl_Pachypan_pla	Pachypanchax playfairii	rag1
JX191048	Apl_Pachypan_pla	Pachypanchax playfairii	snx33
KF139432	Apl_Pachypan_pla	Pachypanchax playfairii	enc1
PPU73263	Apl_Pachypan_pla	Pachypanchax playfairii	12S-rRNA
PPU73285	Apl_Pachypan_pla	Pachypanchax playfairii	CYTB
EF017487	Poe_Pamphori_hol	Pamphorichthys hollandi	12S-rRNA
EF017538	Poe_Pamphori_hol	Pamphorichthys hollandi	CYTB
EF017587	Poe_Pamphori_hol	Pamphorichthys hollandi	ND2
EF017587	Poe_Pamphori_hol	Pamphorichthys hollandi	ND1
GU701605	Poe_Pamphori_hol	Pamphorichthys hollandi	COX1
HQ857422	Poe_Pamphori_hol	Pamphorichthys hollandi	snx33
HQ857434	Poe_Pamphori_hol	Pamphorichthys hollandi	x-src
HQ857446	Poe_Pamphori_hol	Pamphorichthys hollandi	rag1
HQ857458	Poe_Pamphori_hol	Pamphorichthys hollandi	myh6
HQ857464	Poe_Pamphori_hol	Pamphorichthys hollandi	pomgnt2
HQ857470	Poe_Pamphori_hol	Pamphorichthys hollandi	enc1
AF002520	Riv_Papiliol_bit	Papiliolebias bitteri	16S-rRNA
AF002588	Riv_Papiliol_bit	Papiliolebias bitteri	COX1
AF092341	Riv_Papiliol_bit	Papiliolebias bitteri	12S-rRNA
KC702006	Riv_Papiliol_bit	Papiliolebias bitteri	enc1
DQ386548	Poe_Phallich_ama	Phallichthys amates	16S-rRNA
EF017410	Poe_Phallich_ama	Phallichthys amates	rag1
EF017461	Poe_Phallich_ama	Phallichthys amates	12S-rRNA
EF017513	Poe_Phallich_ama	Phallichthys amates	CYTB
EF017563	Poe_Phallich_ama	Phallichthys amates	ND2
EF017563	Poe_Phallich_ama	Phallichthys amates	ND1
KJ696923	Poe_Phallich_ama	Phallichthys amates	enc1
KJ697033	Poe_Phallich_ama	Phallichthys amates	pomgnt2
KJ697143	Poe_Phallich_ama	Phallichthys amates	myh6
KJ697516	Poe_Phallich_ama	Phallichthys amates	snx33
KJ697622	Poe_Phallich_ama	Phallichthys amates	x-src
EF017426	Poe_Phalloce_cau	Phalloceros caudimaculatus	rag1
EF017477	Poe_Phalloce_cau	Phalloceros caudimaculatus	12S-rRNA
EF017578	Poe_Phalloce_cau	Phalloceros caudimaculatus	ND2
EF017578	Poe_Phalloce_cau	Phalloceros caudimaculatus	ND1
KJ696926	Poe_Phalloce_cau	Phalloceros caudimaculatus	enc1
KJ697036	Poe_Phalloce_cau	Phalloceros caudimaculatus	pomgnt2
KJ697146	Poe_Phalloce_cau	Phalloceros caudimaculatus	myh6
KJ697519	Poe_Phalloce_cau	Phalloceros caudimaculatus	snx33
KJ697625	Poe_Phalloce_cau	Phalloceros caudimaculatus	x-src
PCU80053	Poe_Phalloce_cau	Phalloceros caudimaculatus	16S-rRNA
EF017428	Poe_Phallopt_jan	Phalloptychus januarius	rag1
EF017479	Poe_Phallopt_jan	Phalloptychus januarius	12S-rRNA
EF017530	Poe_Phallopt_jan	Phalloptychus januarius	CYTB
KJ696927	Poe_Phallopt_jan	Phalloptychus januarius	enc1
KJ697037	Poe_Phallopt_jan	Phalloptychus januarius	pomgnt2
KJ697147	Poe_Phallopt_jan	Phalloptychus januarius	myh6
KJ697520	Poe_Phallopt_jan	Phalloptychus januarius	snx33
KJ697626	Poe_Phallopt_jan	Phalloptychus januarius	x-src
AF002467	Riv_Pituna_por	Pituna poranga	CYTB
AF002518	Riv_Pituna_por	Pituna poranga	16S-rRNA
AF002586	Riv_Pituna_por	Pituna poranga	COX1
AF092345	Riv_Pituna_por	Pituna poranga	12S-rRNA
KC702003	Riv_Pituna_por	Pituna poranga	enc1
KC702138	Riv_Pituna_por	Pituna poranga	snx33
AF243874	Bel_Platybel_ar	Platybelone argala	CYTB
AF243950	Bel_Platybel_ar	Platybelone argala	16S-rRNA
JQ840640	Bel_Platybel_ar	Platybelone argala	COX1
JX189541	Bel_Platybel_ar	Platybelone argala	snx33
JX189789	Bel_Platybel_ar	Platybelone argala	rag1
KC827246	Bel_Platybel_ar	Platybelone argala	myh6
AF002468	Riv_Plesiole_aru	Plesiolebias aruana	CYTB
AF002519	Riv_Plesiole_aru	Plesiolebias aruana	16S-rRNA
AF002587	Riv_Plesiole_aru	Plesiolebias aruana	COX1
AF092342	Riv_Plesiole_aru	Plesiolebias aruana	12S-rRNA
KC702005	Riv_Plesiole_aru	Plesiolebias aruana	enc1
EF017434	Poe_Poecilia_ret	Poecilia reticulata	rag1
EF017485	Poe_Poecilia_ret	Poecilia reticulata	12S-rRNA
EF017585	Poe_Poecilia_ret	Poecilia reticulata	ND2
EF017585	Poe_Poecilia_ret	Poecilia reticulata	ND1
GQ855709	Poe_Poecilia_ret	Poecilia reticulata	CYTB
GU179162	Poe_Poecilia_ret	Poecilia reticulata	x-src
GU179178	Poe_Poecilia_ret	Poecilia reticulata	enc1
GU179207	Poe_Poecilia_ret	Poecilia reticulata	pomgnt2
GU179224	Poe_Poecilia_ret	Poecilia reticulata	snx33
GU179253	Poe_Poecilia_ret	Poecilia reticulata	myh6
JN028265	Poe_Poecilia_ret	Poecilia reticulata	COX1
NC_024238	Poe_Poecilia_ret	Poecilia reticulata	16S-rRNA
AF412129	Poe_Poecilio_elo	Poeciliopsis elongata	CYTB
AF412172	Poe_Poecilio_elo	Poeciliopsis elongata	ND2
KJ696944	Poe_Poecilio_elo	Poeciliopsis elongata	enc1
KJ697054	Poe_Poecilio_elo	Poeciliopsis elongata	pomgnt2
KJ697164	Poe_Poecilio_elo	Poeciliopsis elongata	myh6
KJ697327	Poe_Poecilio_elo	Poeciliopsis elongata	rag1
KJ697537	Poe_Poecilio_elo	Poeciliopsis elongata	snx33
KJ697643	Poe_Poecilio_elo	Poeciliopsis elongata	x-src
EF017451	Poe_Priapell_com	Priapella compressa	rag1
EF017503	Poe_Priapell_com	Priapella compressa	12S-rRNA
EF017603	Poe_Priapell_com	Priapella compressa	ND2
EF017603	Poe_Priapell_com	Priapella compressa	ND1
KJ525791	Poe_Priapell_com	Priapella compressa	snx33
KJ525851	Poe_Priapell_com	Priapella compressa	myh6
KJ525871	Poe_Priapell_com	Priapella compressa	pomgnt2
KJ525891	Poe_Priapell_com	Priapella compressa	enc1
KJ525911	Poe_Priapell_com	Priapella compressa	x-src
DQ386565	Poe_Priapich_ann	Priapichthys annectens	16S-rRNA
EF017439	Poe_Priapich_ann	Priapichthys annectens	rag1
EF017491	Poe_Priapich_ann	Priapichthys annectens	12S-rRNA
EF017542	Poe_Priapich_ann	Priapichthys annectens	CYTB
EF017591	Poe_Priapich_ann	Priapichthys annectens	ND2
EF017591	Poe_Priapich_ann	Priapichthys annectens	ND1
KJ696961	Poe_Priapich_ann	Priapichthys annectens	enc1
KJ697071	Poe_Priapich_ann	Priapichthys annectens	pomgnt2
KJ697181	Poe_Priapich_ann	Priapichthys annectens	myh6
KJ697554	Poe_Priapich_ann	Priapichthys annectens	snx33
KJ697660	Poe_Priapich_ann	Priapichthys annectens	x-src
AY155568	Pro_Profundu_gua	Profundulus guatemalensis	CYTB
GQ119857	Pro_Profundu_gua	Profundulus guatemalensis	rag1
JN028283	Pro_Profundu_gua	Profundulus guatemalensis	COX1
U02356	Pro_Profundu_gua	Profundulus guatemalensis	x-src
AF002285	Not_Pronotho_kiy	Pronothobranchius kiyawensis	CYTB
AF002348	Not_Pronotho_kiy	Pronothobranchius kiyawensis	12S-rRNA
AF002406	Not_Pronotho_kiy	Pronothobranchius kiyawensis	16S-rRNA
EF464705	Not_Pronotho_kiy	Pronothobranchius kiyawensis	COX1
EF017440	Poe_Pseudopo_fes	Pseudopoecilia festae	rag1
EF017492	Poe_Pseudopo_fes	Pseudopoecilia festae	12S-rRNA
EF017543	Poe_Pseudopo_fes	Pseudopoecilia festae	CYTB
EF017592	Poe_Pseudopo_fes	Pseudopoecilia festae	ND2
EF017592	Poe_Pseudopo_fes	Pseudopoecilia festae	ND1
KJ696965	Poe_Pseudopo_fes	Pseudopoecilia festae	enc1
KJ697075	Poe_Pseudopo_fes	Pseudopoecilia festae	pomgnt2
KJ697185	Poe_Pseudopo_fes	Pseudopoecilia festae	myh6
KJ697558	Poe_Pseudopo_fes	Pseudopoecilia festae	snx33
KJ697664	Poe_Pseudopo_fes	Pseudopoecilia festae	x-src
JQ612894	Poe_Pseudoxi_obl	Pseudoxiphophorus obliquus	CYTB
JQ612950	Poe_Pseudoxi_obl	Pseudoxiphophorus obliquus	16S-rRNA
AF002595	Riv_Pteroleb_lon	Pterolebias longipinnis	COX1
AF092348	Riv_Pteroleb_lon	Pterolebias longipinnis	12S-rRNA
AF244446	Riv_Pteroleb_lon	Pterolebias longipinnis	16S-rRNA
AF245462	Riv_Pteroleb_lon	Pterolebias longipinnis	CYTB
EF455709	Riv_Pteroleb_lon	Pterolebias longipinnis	rag1
KC702007	Riv_Pteroleb_lon	Pterolebias longipinnis	enc1
EF017453	Poe_Quintana_atr	Quintana atrizona	rag1
EF017505	Poe_Quintana_atr	Quintana atrizona	12S-rRNA
EF017605	Poe_Quintana_atr	Quintana atrizona	ND2
EF017605	Poe_Quintana_atr	Quintana atrizona	ND1
FJ178764	Poe_Quintana_atr	Quintana atrizona	CYTB
FN545618	Poe_Quintana_atr	Quintana atrizona	COX1
AF002470	Riv_Rachovia_mac	Rachovia maculipinnis	CYTB
AF002522	Riv_Rachovia_mac	Rachovia maculipinnis	16S-rRNA
AF002590	Riv_Rachovia_mac	Rachovia maculipinnis	COX1
AY850639	Riv_Rachovia_mac	Rachovia maculipinnis	ND2
AY850639	Riv_Rachovia_mac	Rachovia maculipinnis	ND1
AY850664	Riv_Rachovia_mac	Rachovia maculipinnis	12S-rRNA
EF455714	Riv_Rachovia_mac	Rachovia maculipinnis	rag1
AF002475	Riv_Renova_osc	Renova oscari	CYTB
AF002527	Riv_Renova_osc	Renova oscari	16S-rRNA
AF002594	Riv_Renova_osc	Renova oscari	COX1
AF092346	Riv_Renova_osc	Renova oscari	12S-rRNA
EF455721	Riv_Renova_osc	Renova oscari	rag1
KC702140	Riv_Renova_osc	Renova oscari	snx33
AF002533	Riv_Rivulus_cyl	Rivulus cylindraceus	16S-rRNA
AF002601	Riv_Rivulus_cyl	Rivulus cylindraceus	COX1
AF092304	Riv_Rivulus_cyl	Rivulus cylindraceus	12S-rRNA
FN544245	Riv_Rivulus_cyl	Rivulus cylindraceus	COX1
KC702013	Riv_Rivulus_cyl	Rivulus cylindraceus	enc1
KC702143	Riv_Rivulus_cyl	Rivulus cylindraceus	snx33
RCU41782	Riv_Rivulus_cyl	Rivulus cylindraceus	CYTB
KJ696967	Poe_Scolicht_iot	Scolichthys iota	enc1
KJ697077	Poe_Scolicht_iot	Scolichthys iota	pomgnt2
KJ697187	Poe_Scolicht_iot	Scolichthys iota	myh6
KJ697344	Poe_Scolicht_iot	Scolichthys iota	rag1
KJ697560	Poe_Scolicht_iot	Scolichthys iota	snx33
KJ697666	Poe_Scolicht_iot	Scolichthys iota	x-src
AF092292	Not_Scriptap_ger	Scriptaphyosemion geryi	12S-rRNA
EF464684	Not_Scriptap_ger	Scriptaphyosemion geryi	COX1
FJ872033	Not_Scriptap_ger	Scriptaphyosemion geryi	16S-rRNA
JX044123	Not_Scriptap_ger	Scriptaphyosemion geryi	CYTB
JX124267	Not_Scriptap_ger	Scriptaphyosemion geryi	ND2
KJ696968	Goo_Skiffia_mul	Skiffia multipunctata	enc1
KJ697078	Goo_Skiffia_mul	Skiffia multipunctata	pomgnt2
KJ697188	Goo_Skiffia_mul	Skiffia multipunctata	myh6
KJ697345	Goo_Skiffia_mul	Skiffia multipunctata	rag1
KJ697667	Goo_Skiffia_mul	Skiffia multipunctata	x-src
AF002410	Riv_Simpsoni_cos	Simpsonichthys costai	12S-rRNA
AF002461	Riv_Simpsoni_cos	Simpsonichthys costai	CYTB
AF002512	Riv_Simpsoni_cos	Simpsonichthys costai	16S-rRNA
AF002578	Riv_Simpsoni_cos	Simpsonichthys costai	COX1
KC701986	Riv_Simpsoni_cos	Simpsonichthys costai	enc1
KC702119	Riv_Simpsoni_cos	Simpsonichthys costai	snx33
AF231521	Bel_Strongyl_ma	Strongylura marina	16S-rRNA
AF231554	Bel_Strongyl_ma	Strongylura marina	12S-rRNA
AF231642	Bel_Strongyl_ma	Strongylura marina	CYTB
HQ937019	Bel_Strongyl_ma	Strongylura marina	COX1
JQ282086	Bel_Strongyl_ma	Strongylura marina	rag1
JX189542	Bel_Strongyl_ma	Strongylura marina	snx33
JX189635	Bel_Strongyl_ma	Strongylura marina	myh6
AF002474	Riv_Terranat_dol	Terranatos dolichopterus	CYTB
AF002526	Riv_Terranat_dol	Terranatos dolichopterus	16S-rRNA
AF002593	Riv_Terranat_dol	Terranatos dolichopterus	COX1
AF092354	Riv_Terranat_dol	Terranatos dolichopterus	12S-rRNA
EF455716	Riv_Terranat_dol	Terranatos dolichopterus	rag1
KC702029	Riv_Terranat_dol	Terranatos dolichopterus	enc1
KC702157	Riv_Terranat_dol	Terranatos dolichopterus	snx33
EF017455	Poe_Tomeurus_gra	Tomeurus gracilis	rag1
EF017507	Poe_Tomeurus_gra	Tomeurus gracilis	12S-rRNA
EF017607	Poe_Tomeurus_gra	Tomeurus gracilis	ND2
EF017607	Poe_Tomeurus_gra	Tomeurus gracilis	ND1
KJ696969	Poe_Tomeurus_gra	Tomeurus gracilis	enc1
KJ697079	Poe_Tomeurus_gra	Tomeurus gracilis	pomgnt2
KJ697189	Poe_Tomeurus_gra	Tomeurus gracilis	myh6
KJ697562	Poe_Tomeurus_gra	Tomeurus gracilis	snx33
KJ697668	Poe_Tomeurus_gra	Tomeurus gracilis	x-src
AF002509	Riv_Trigonec_bal	Trigonectes balzanii	CYTB
AF002641	Riv_Trigonec_bal	Trigonectes balzanii	COX1
AF092334	Riv_Trigonec_bal	Trigonectes balzanii	12S-rRNA
AF244447	Riv_Trigonec_bal	Trigonectes balzanii	16S-rRNA
KC702030	Riv_Trigonec_bal	Trigonectes balzanii	enc1
KC702158	Riv_Trigonec_bal	Trigonectes balzanii	snx33
AF449339	Val_Valencia_his	Valencia hispanica	ND2
AF449400	Val_Valencia_his	Valencia hispanica	12S-rRNA
KJ696970	Val_Valencia_his	Valencia hispanica	enc1
KJ697080	Val_Valencia_his	Valencia hispanica	pomgnt2
KJ697190	Val_Valencia_his	Valencia hispanica	myh6
KJ697669	Val_Valencia_his	Valencia hispanica	x-src
AF243890	Bel_Xenentod_ca	Xenentodon cancila	CYTB
AF243967	Bel_Xenentod_ca	Xenentodon cancila	16S-rRNA
AF508061	Bel_Xenentod_ca	Xenentodon cancila	12S-rRNA
FJ459538	Bel_Xenentod_ca	Xenentodon cancila	COX1
JX189543	Bel_Xenentod_ca	Xenentodon cancila	snx33
JX189636	Bel_Xenentod_ca	Xenentodon cancila	myh6
JX190869	Bel_Xenentod_ca	Xenentodon cancila	rag1
EF017454	Poe_Xenodexi_cte	Xenodexia ctenolepis	rag1
EF017506	Poe_Xenodexi_cte	Xenodexia ctenolepis	12S-rRNA
EF017557	Poe_Xenodexi_cte	Xenodexia ctenolepis	CYTB
EF017606	Poe_Xenodexi_cte	Xenodexia ctenolepis	ND2
EF017606	Poe_Xenodexi_cte	Xenodexia ctenolepis	ND1
KJ696971	Poe_Xenodexi_cte	Xenodexia ctenolepis	enc1
KJ697081	Poe_Xenodexi_cte	Xenodexia ctenolepis	pomgnt2
KJ697191	Poe_Xenodexi_cte	Xenodexia ctenolepis	myh6
KJ697564	Poe_Xenodexi_cte	Xenodexia ctenolepis	snx33
KJ697670	Poe_Xenodexi_cte	Xenodexia ctenolepis	x-src
AF510759	Goo_Xenoopho_cap	Xenoophorus captiva	CYTB
AY356586	Goo_Xenoopho_cap	Xenoophorus captiva	COX1
KJ696972	Goo_Xenoopho_cap	Xenoophorus captivus	enc1
KJ697082	Goo_Xenoopho_cap	Xenoophorus captivus	pomgnt2
KJ697192	Goo_Xenoopho_cap	Xenoophorus captivus	myh6
KJ697346	Goo_Xenoopho_cap	Xenoophorus captivus	rag1
KJ697671	Goo_Xenoopho_cap	Xenoophorus captivus	x-src
EF017424	Poe_Xenophal_umb	Xenophallus umbratilis	rag1
EF017475	Poe_Xenophal_umb	Xenophallus umbratilis	12S-rRNA
EF017527	Poe_Xenophal_umb	Xenophallus umbratilis	CYTB
EF017577	Poe_Xenophal_umb	Xenophallus umbratilis	ND2
KJ696973	Poe_Xenophal_umb	Xenophallus umbratilis	enc1
KJ697083	Poe_Xenophal_umb	Xenophallus umbratilis	pomgnt2
KJ697193	Poe_Xenophal_umb	Xenophallus umbratilis	myh6
KJ697566	Poe_Xenophal_umb	Xenophallus umbratilis	snx33
KJ697672	Poe_Xenophal_umb	Xenophallus umbratilis	x-src
AF510825	Goo_Xenotaen_res	Xenotaenia resolanae	CYTB
AY356590	Goo_Xenotaen_res	Xenotaenia resolanae	COX1
AP006777	Goo_Xenotoca_eis	Xenotoca eiseni	12S-rRNA
AP006777	Goo_Xenotoca_eis	Xenotoca eiseni	ND2
AP006777	Goo_Xenotoca_eis	Xenotoca eiseni	CYTB
AP006777	Goo_Xenotoca_eis	Xenotoca eiseni	COX1
AP006777	Goo_Xenotoca_eis	Xenotoca eiseni	16S-rRNA
KJ696974	Goo_Xenotoca_eis	Xenotoca eiseni	enc1
KJ697084	Goo_Xenotoca_eis	Xenotoca eiseni	pomgnt2
KJ697194	Goo_Xenotoca_eis	Xenotoca eiseni	myh6
KJ697348	Goo_Xenotoca_eis	Xenotoca eiseni	rag1
KJ697673	Goo_Xenotoca_eis	Xenotoca eiseni	x-src
EF017445	Poe_Xiphopho_hel	Xiphophorus hellerii	rag1
EF017597	Poe_Xiphopho_hel	Xiphophorus hellerii	ND2
EF017597	Poe_Xiphopho_hel	Xiphophorus hellerii	ND1
FJ234985	Poe_Xiphopho_hel	Xiphophorus hellerii	12S-rRNA
FJ234985	Poe_Xiphopho_hel	Xiphophorus hellerii	CYTB
FJ234985	Poe_Xiphopho_hel	Xiphophorus hellerii	16S-rRNA
HQ219147	Poe_Xiphopho_hel	Xiphophorus hellerii	COX1
KJ525779	Poe_Xiphopho_hel	Xiphophorus hellerii	snx33
KJ525839	Poe_Xiphopho_hel	Xiphophorus hellerii	myh6
KJ525859	Poe_Xiphopho_hel	Xiphophorus hellerii	pomgnt2
KJ525879	Poe_Xiphopho_hel	Xiphophorus hellerii	enc1
KJ525899	Poe_Xiphopho_hel	Xiphophorus hellerii	x-src
AF510752	Goo_Zoogonet_qui	Zoogoneticus quitzeoensis	CYTB
AY356592	Goo_Zoogonet_qui	Zoogoneticus quitzeoensis	COX1
KJ696975	Goo_Zoogonet_qui	Zoogoneticus quitzeoensis	enc1
KJ697085	Goo_Zoogonet_qui	Zoogoneticus quitzeoensis	pomgnt2
KJ697195	Goo_Zoogonet_qui	Zoogoneticus quitzeoensis	myh6
KJ697349	Goo_Zoogonet_qui	Zoogoneticus quitzeoensis	rag1
U02365	Goo_Zoogonet_qui	Zoogoneticus quitzeoensis	x-src
