# Supplementary material for: Viviparity stimulates diversification in an order of fish
Source: Nat Commun. 2016 Apr 12;7:11271. doi: 10.1038/ncomms11271 (PMC4832061; doi:10.1038/ncomms11271)
Supplement: Supplementary Dataset 2 — Character states and sampling [file ncomms11271-s3.xlsx]

## Sheet: supplementary_data_2.csv
Tree name	Genus	No species	Sampling fraction	No. species source	Annual	Annual reference	Viviparous Reference	Viviparous Reference
Ana_Anableps_ana	Anableps	3	0.333	17	0	17	1	18
Ana_Jenynsia_lin	Jenynsia	14	0.071	17	0	17	1	18
Ana_Oxyzygon_dov	Oxyzygonectes	1	1	17	0	17	0	18
Apl_Aplochei_pan	Aplocheilus	7	0.143	17	0	17	0	17
Apl_Pachypan_pla	Pachypanchax	7	0.143	17	0	17	0	17
Cyp_Aphanius_fas	Aphanius	33	0.03	17	0	17	0	19
Cyp_Cualac_tes	Cualac	1	1	17	0	17	0	19
Cyp_Cubanich_cub	Cubanichthys	2	0.5	17	0	17	0	19
Cyp_Cyprinod_var	Cyprinodon	49	0.02	17	0	17	0	19
Cyp_Floridic_car	Floridichthys	2	0.5	17	0	17	0	19
Cyp_Jordanel_flo	Jordanella	1	1	17	0	17	0	19
Cyp_Megupsil_apo	Megupsilon	1	1	17	0	17	0	19
Cyp_Orestias_aga	Orestias	44	0.023	17	0	17	0	19
Fun_Adinia_xen	Adinia	1	1	17	0	17	0	17
Fun_Fundulus_het	Fundulus	39	0.026	17	0	17	0	17
Fun_Lucania_goo	Lucania	3	0.333	17	0	17	0	17
Goo_Allodont_pol	Allodontichthys	4	0.25	17	0	17	1	20
Goo_Alloopho_rob	Alloophorus	1	1	17	0	17	1	20
Goo_Allotoca_cat	Allotoca	8	0.125	17	0	17	1	20
Goo_Ameca_spl	Ameca	1	1	17	0	17	1	20
Goo_Ataeniob_tow	Ataeniobius	1	1	17	0	17	1	20
Goo_Chapalic_enc	Chapalichthys	3	0.333	17	0	17	1	20
Goo_Characod_aud	Characodon	3	0.333	17	0	17	1	20
Goo_Crenicht_nev	Crenichthys	2	0.5	17	0	17	0	20
Goo_Empetric_lat	Empetrichthys	2	0.5	17	0	17	0	20
Goo_Girardin_viv	Girardinichthys	3	0.333	17	0	17	1	20
Goo_Goodea_gra	Goodea	3	0.333	17	0	17	1	20
Goo_Hubbsina_tur	Hubbsina	1	1	17	0	17	1	20
Goo_Ilyodon_fur	Ilyodon	5	0.2	17	0	17	1	20
Goo_Skiffia_mul	Skiffia	4	0.25	17	0	17	1	20
Goo_Xenoopho_cap	Xenoophorus	1	1	17	0	17	1	20
Goo_Xenotaen_res	Xenotaenia	1	1	17	0	17	1	20
Goo_Xenotoca_eis	Xenotoca	3	0.333	17	0	17	1	20
Goo_Zoogonet_qui	Zoogoneticus	3	0.333	17	0	17	1	20
Not_Aphyosem_aus	Aphyosemion	97	0.01	17	0	17	0	17
Not_Archiaph_gui	Archiaphyosemion	1	1	17	0	17	0	17
Not_Callopan_occ	Callopanchax	5	0.2	17	1	21	0	17
Not_Epiplaty_ann	Epiplatys	36	0.028	17	0	17	0	17
Not_Fenerbah_for	Fenerbahce	2	0.5	17	0	17	0	17
Not_Foerschi_fla	Foerschichthys	1	1	17	0	17	0	17
Not_Fundulop_gar	Fundulopanchax	29	0.034	17	1	22	0	17
Not_Nimbapan_vir	Nimbapanchax	5	0.2	17	0	17	0	17
Not_Nothobra_kir	Nothobranchius	62	0.016	17	1	17	0	17
Not_Pronotho_kiy	Pronothobranchius	1	1	17	1	17	0	17
Not_Scriptap_ger	Scriptaphyosemion	13	0.077	17	0	17	0	17
Poe_Alfaro_cul	Alfaro	2	0.5	17	0	17	1	17
Poe_Aplochei_nor	Aplocheilichthys	24	0.042	17	0	17	0	17
Poe_Beloneso_bel	Belonesox	1	1	17	0	17	1	17
Poe_Brachyrh_rha	Brachyrhaphis	12	0.083	17	0	17	1	17
Poe_Carlhubb_stu	Carlhubbsia	2	0.5	17	0	17	1	17
Poe_Cnestero_dec	Cnesterodon	10	0.1	17	0	17	1	17
Poe_Fluviphy_sim	Fluviphylax	5	0.2	17	0	19	0	19
Poe_Gambusia_aff	Gambusia	45	0.022	17	0	17	1	17
Poe_Girardin_met	Girardinus	7	0.143	17	0	17	1	23
Poe_Heterand_for	Heterandria	9	0.111	17	0	17	1	17
Poe_Heteroph_mil	Heterophallus	2	0.5	17	0	17	1	17
Poe_Limia_dom	Limia	21	0.048	17	0	17	1	17
Poe_Micropoe_pic	Micropoecilia	4	0.25	17	0	17	1	17
Poe_Neoheter_tri	Neoheterandria	3	0.333	17	0	17	1	17
Poe_Pamphori_hol	Pamphorichthys	6	0.167	17	0	17	1	17
Poe_Phallich_ama	Phallichthys	4	0.25	17	0	17	1	17
Poe_Phalloce_cau	Phalloceros	22	0.045	17	0	17	1	17
Poe_Phallopt_jan	Phalloptychus	2	0.5	17	0	17	1	17
Poe_Poecilia_ret	Poecilia	40	0.025	17	0	17	1	17
Poe_Poecilio_elo	Poeciliopsis	24	0.042	17	0	17	1	17
Poe_Priapell_com	Priapella	6	0.167	17	0	17	1	17
Poe_Priapich_ann	Priapichthys	7	0.143	17	0	17	1	17
Poe_Pseudopo_fes	Pseudopoecilia	3	0.333	17	0	17	1	17
Poe_Pseudoxi_obl	Pseudoxiphophorus	1	1	17	0	17	1	17
Poe_Quintana_atr	Quintana	1	1	17	0	17	1	17
Poe_Scolicht_iot	Scolichthys	2	0.5	17	0	17	1	17
Poe_Tomeurus_gra	Tomeurus	1	1	17	0	17	0	24
Poe_Xenodexi_cte	Xenodexia	1	1	17	0	17	1	25
Poe_Xenophal_umb	Xenophallus	1	1	17	0	17	1	17
Poe_Xiphopho_hel	Xiphophorus	28	0.036	17	0	17	1	17
Pro_Profundu_gua	Profundulus	8	0.125	17	0	17	0	17
Riv_Anableps_har	Anablepsoides	49	0.02	17	0	17	0	17
Riv_Aphyoleb_per	Aphyolebias	8	0.125	17	1	17	0	17
Riv_Atlantir_san	Atlantirivulus	11	0.091	17	0	17	0	17
Riv_Austrofu_lim	Austrofundulus	7	0.143	17	1	17	0	17
Riv_Austrole_adl	Austrolebias	42	0.024	17	1	17	0	17
Riv_Campello_dor	Campellolebias	4	0.25	17	1	17	0	17
Riv_Cynodoni_ten	Cynodonichthys	27	0.037	17	0	17	0	17
Riv_Cynopoec_mel	Cynopoecilus	5	0.2	17	1	17	0	17
Riv_Gnathole_zon	Gnatholebias	1	1	17	1	17	0	17
Riv_Hypsoleb_ant	Hypsolebias	22	0.045	17	1	17	0	17
Riv_Kryptole_mar	Kryptolebias	8	0.125	17	0	17	0	17
Riv_Laimosem_gea	Laimosemion	25	0.04	17	0	17	0	17
Riv_Leptoleb_min	Leptolebias	7	0.143	17	1	17	0	17
Riv_Llanoleb_ste	Llanolebias	1	1	17	1	17	0	17
Riv_Marateco_lac	Maratecoara	3	0.333	17	1	17	0	17
Riv_Melanori_pun	Melanorivulus	38	0.026	17	0	17	0	17
Riv_Micromoe_xip	Micromoema	1	1	17	1	17	0	17
Riv_Moema_pir	Moema	9	0.111	17	1	17	0	17
Riv_Nematole_whi	Nematolebias	2	0.5	17	1	17	0	17
Riv_Neofundu_par	Neofundulus	5	0.2	17	1	17	0	17
Riv_Papiliol_bit	Papiliolebias	2	0.5	17	1	17	0	17
Riv_Pituna_por	Pituna	6	0.167	17	1	17	0	17
Riv_Plesiole_aru	Plesiolebias	8	0.125	17	1	17	0	17
Riv_Pteroleb_lon	Pterolebias	3	0.333	17	1	17	0	17
Riv_Rachovia_mac	Rachovia	4	0.25	17	1	17	0	17
Riv_Renova_osc	Renova	1	1	17	1	17	0	17
Riv_Rivulus_cyl	Rivulus	5	0.2	17	0	17	0	17
Riv_Simpsoni_cos	Simpsonichthys	43	0.023	17	1	17	0	17
Riv_Terranat_dol	Terranatos	1	1	17	1	17	0	17
Riv_Trigonec_bal	Trigonectes	6	0.167	17	1	17	0	17
Val_Valencia_his	Valencia	2	0.5	17	0	17	0	17
	Cynolebias	14	0	17	1	17	0	17
	Millerichthys	1	0	17	1	26	0	17
	Notholebias	3	0	17	1	17	0	17
	Stenolebias	2	0	17	1	17	0	17
	Hylopanchax	5	0	17	0	17	0	17
	Hypsopanchax	6	0	17	0	17	0	17
	Lacustricola	6	0	17	0	17	0	17
	Lamprichthys	1	0	17	0	17	0	17
	Micropanchax	9	0	17	0	17	0	17
	Pantanodon	2	0	17	0	17	0	17
	Plataplochilus	8	0	17	0	17	0	17
	Poropanchax	5	0	17	0	17	0	17
	Procatopus	4	0	17	0	17	0	17
	Prorivulus	1	0	17	0	17	0	17
	Rhexipanchax	4	0	17	0	17	0	17
	Leptolucania	1	0	17	0	17	0	17
	Garmanella	1	0	17	0	17	0	17
	Episemion	1	0	17	0	17	0	17
	Phallotorynus	6	0	17	0	17	1	17
